# Supplementary material for: Diet Quality, Nutrition Knowledge, and Social Media-Driven Supplement Use Among Polish Adolescents and Young Adults: A Cross-Sectional Study
Source: Nutrients. 2026 Apr 25;18(9):1363. doi: 10.3390/nu18091363 (PMC13165024; doi:10.3390/nu18091363)
Supplement: Supplementary file 1 [file nutrients-18-01363-s001.zip]

Archive with 1 entries (1 files):
- nutrients-4242833-supplementary.pdf
